# Supplementary material for: Precision prognostics for the development of complications in diabetes
Source: Diabetologia. 2022 Jun 21;65(11):1867–82. doi: 10.1007/s00125-022-05731-4 (PMC9522742; doi:10.1007/s00125-022-05731-4)
Supplement: Supplementary file 1 — (XLSX 39 kb) [file 125_2022_5731_MOESM1_ESM.xlsx]

## Sheet: Predictors overview
		ESM Table 1 Precision prognostics for the development of complications in diabetes
		Catarina Schiborn 1, 2 & Matthias B. Schulze 1, 2, 3
		1 Department of Molecular Epidemiology, German Institute of Human Nutrition Potsdam-Rehbruecke, Nuthetal, Germany.
		2 German Center for Diabetes Research (DZD), Neuherberg, Germany.
		3 Institute of Nutritional Science, University of Potsdam, Nuthetal, Germany.
			Scorename/ cohort	Development	Year		Demographics	Age	Sex	Ethnicity		Lifestyle	Smoking status	BMI	Waist circumference	Waist-to-hip ratio	Physical activity		Blood pressure or hypertension	Systolic blood pressure	Diastolic blood pressure	Hypertension	Treated hypertension	Blood pressure-lowering drugs	Statins	Use of diuretics and nitrates	ACE-inhibitors	Blood lipids	Total cholesterol	HDL cholesterol	Total cholesterol/HDL	LDL cholesterol	Non-HDL cholesterol	Triacylglycerols	Diabetes related parameters	HbA1c	Fasting glucose /variation of fasting glucose	Diabetes duration	Type of diabetes	Oral hypoglycaemic agent and/or insulin use	History of hard CVD	Histroy of CVD	History of IHD	History of congestive heart failure	Coronary heart disease	Stroke history	Prior coronary artery bypass graft	Cardiac/vascular parameters	Atrial fibrillation
	CVD		RECODe	Basu et al.	2017		3	x	x	x		1	x						3	x				x	x			2	x	x					1	x					1	x
			UKPDS OM 1	Clarke et al.	2004	IHD	2	x	x										1	x								1			x				1	x
						MI	3	x	x	x		1	x						1	x								1			x				1	x					2		x	x
						CHF	1	x				1		x					1	x															1	x
						stroke	2	x	x			1	x						1	x								1			x				1	x					1			x				1	x
			Fremantle	Davis et al.	2010		3	x	x	x																		1		x					1	x					1	x
			Fremantle	Davis et al.	2020		3	x	x	x																									2	x		x			3		x	x		x		3
			DCS	Elley et al.	2010		3	x	x	x		1	x						2	x				x				1			x				2	x		x
			ARIC	Folsom et al.	2003	basic model	3	x	(x)	x		1	x						2	x		x						2	x	x
						full model	3	x	(x)	x		4	x	x	x		x		2	x		x						2	x	x																		2
			UKPDS OM 2	Hayes et al.	2013	CHF	1	x				1		x														1				x																2	x
						IHD	2	x	x										1	x								2		x		x									1			x				1
						first MI men	2	x		x		1	x						1	x								2		x		x			1	x					3		x	x		x		1
						first MI women	3	x	x	x		1	x						1	x								1				x			1	x					2		x	x				1
						first stroke	2	x	x			1	x						1	x								1				x			1	x					1		x					1	x
			ADVANCE	Kengne et al	2011		2	x	x										1				x					1					x		2	x		x										2	x
			UKPDS risk engine stroke	Kothari et al.	2002		2	x	x			1	x						1	x								1			x				1			x										1	x
			CHS	Mukamal et al.	2013	model 1: Basic model	2	x	(x)			1	x						1	x								2	x	x					1					x
						model 2: Model 1 +CRP	2	x	(x)			1	x						1	x								2	x	x					1					x
						model 3: Model 2+subclinical markers	2	x	(x)			1	x						1	x								2	x	x					1					x								3
			UKPDS risk engine CHD	Stevens et al.	2001		3	x	x	x		1	x						1	x								1			x				2	x		x
				Tanaka et al.	2013	CHD	2	x	x			1	x						1	x								1					x		1	x
						stroke	2	x	x			1					x		1	x								1					x		1	x												1	x
				Yang et al.	2007	stroke	2	x	x			1	x						1	x								1			x				1	x					1				x
				Yang et al.	2008	CHD	2	x	x			1	x															1					x		1			x
			NDR	Zethelius et al.	2011		2	x	x			2	x	x					1	x								1			x				2	x		x			1	x						1	x
			DIAL	Berkelmans et al.	2019		2	x	x			2	x	x					1	x								1					x		3	x		x		x	1	x
		T1D	Steno T1D Risk Engine	Vistisen et al.	2016		2	x	x			2	x				x		1	x								1				x			2	x		x
		T1D	NDR T1D	Cederholm et al.	2011		1	x				1	x						1	x								1			x				2	x		x			1	x
	Retinopathy			Aspelund et al.	2011		1		x										1	x															3	x		x	x
			RECODe	Basu et al.	2017		3	x	x	x									2	x				x				2	x	x					2	x				x	1	x
			UKPDS OM 1	Clarke et al.	2004		1	x																											1	x
				Dagliati et al.	2018							2	x	x					1					x											2	x		x
			UKPDS OM 2	Hayes et al.	2013		1	x											1	x															1	x					2		x	x				1
				Hippsely-Cox et al.	2015		2	x	(x)										1	x								1			x				3	x		x	x
				Semerano et al.	2011		1		x										1	x															3	x		x		x
				Tanaka et al.	2013		1	x				1		x																					2	x		x
		T1D		Aspelund et al.	2011		1		x										1	x															1	x
	Nephropathy		RECODe	Basu et al.	2017		3	x	x	x		1	x						1					x				2	x	x					2	x				x	1	x
			UKPDS OM 1	Clarke et al.	2004														1	x
			DCS	Elley et al.	2013	model 1	3	x	x	x																									1			x
						model 2	3	x	x	x																									1			x
						model 3	3	x	x	x									1	x															2	x		x
						model 4	3	x	x	x		1	x						1	x															2	x		x
						model 5	3	x	x	x		1	x						1	x															2	x		x
				Dunkler et al.	2015	laboratory model	2	x	x
						clinical model	3	x	x	x		1			x				1					x				1				x			2		x	x			2		x			x		1
			UKPDS OM 2	Hayes et al.	2013		3	x	x	x		1		x					1	x								1				x
			ADVANCE	Jardine et al.	2012	major kidney-related events	1		x										1	x															1	x
						new-onset albuminuria	1			x		1			x				2	x				x											1	x
				Tanaka et al.	2013							1	x						1	x															1	x												1	x
		T1D	Steno T1D	Vistisen et al.	2021	core model	2	x	x			1	x						1	x															2	x		x			1	x
						extended model	2	x	x			3	x	x			x		1	x								1						x	2	x		x			1	x
	Neuropathy		RECODe	Basu et al.	2017		3	x	x	x									2	x				x				2	x	x					2	x				x	1	x
				Boyko et al.	2006																														1	x
				Tseng et al.	2005	demographic model	3	x	x	x
						final model	3	x	x	x																															2			x		x		3
			UKPDS OM 1	Hayes et al.	2013	diabetic ulcer of the lower limb	2	x	x																										1	x												1
						1st amputation, no prior ulcer	2	x	x										1	x								1		x					1	x					1					x		3	x
				Heald et al.	2019		1	x																											1	x					1					x
				Hippsely-Cox et al.	2015		3	x	(x)	x		2	x					x																	3	x		x	x		1			x				2	x
				Li et al.	2020		2	x	x			1		x					1							x		1						x	4	x	x	x		x	1					x
		T1D		Lagani et al.	2015		1	x																											2	x		x
	Mortality		RECODe	Basu et al.	2017		3	x	x	x		1	x						3	x				x	x			2	x	x					1	x					1	x
				Chang et al.	2017		2	x	x			2	x	x					2	x	x							2	x					x	1		x
			ENFORCE	de Cosmo et al.	2014		1	x				1		x					2		x			x				3		x		x		x	1					x
		ABI, ankle-brachial index
		ADVANCE, Action in Diabetes and Vascular Disease: Preterax and Diamicron MR Controlled Evaluation
		ARIC, Atherosclerosis Risk in Communities
		CHF, congestive heart failure;
		CHS, Cardiovascular Health Study
		CRP, C-reactive protein;
		CVD, cardiovascular disease;
		DCS, Diabetes Care System
		DIAL, Diabetes Lifetime-perspective prediction
		IHD, ischaemic heart disease;
		MI, myocardial infarction;
		NDR, National Diabetes Register
		RECODe, Risk Equations for Complications of Type 2 Diabetes
		T1D, type 1 diabetes.
[truncated: 39 more columns]
